# Supplementary material for: Cryo‐EM reveals mechanisms of angiotensin I‐converting enzyme allostery and dimerization
Source: EMBO J. 2022 Jul 12;41(16):e110550. doi: 10.15252/embj.2021110550 (PMC9379546; doi:10.15252/embj.2021110550)
Supplement: Supplementary file 5 — Movie EV2 [file EMBJ-41-e110550-s003.zip]

Archive with 2 entries (2 files):
- EMBOJ-2021-110550R_MovieEV2/EMBOJ-2021-110550R_Movie Legend for Movie EV2.docx
- EMBOJ-2021-110550R_MovieEV2/EMBOJ-2021-110550R_MovieEV2.mp4
